# Supplementary material for: Whole Genome Sequence Analysis of the First Australian OXA-48-Producing Outbreak-Associated Klebsiella pneumoniae Isolates: The Resistome and In Vivo Evolution
Source: PLoS One. 2013 Mar 29;8(3):e59920. doi: 10.1371/journal.pone.0059920 (PMC3612081; doi:10.1371/journal.pone.0059920)
Supplement: Table S1 — List of antibiotic resistance genes used in the in-house database for resistome determination. (XLSX) [file pone.0059920.s001.xlsx]

## Sheet: ARMEG RGD
Gene	GenBank Accession Number
aacA4	Y18050
aacC	M88012
aacC1	AJ009820
aacC2	X54723
aacC4	AJ009820
aadA1	Y18050
aadA2	AF174129
aadA5	DQ089809
aadB	X65369
aphA15	Y18050
armA	AB117519
arr3	EF125010
blaACC-1	AM939419
blaACT-1	GU211013
blaAIM-1	AM998375
blaBEL-1	DQ089809
blaBES-1	AF234999
blaCARB-1	AF313471
blaCMY-1	X92508
blaCMY-2	AY899924
blaCTX-M-1	X92506
blaCTX-M-2	X92507
blaCTX-M-8	AF189721
blaCTX-M-9	AF174129
blaCTX-M-25	AF518567
blaDHA-1	Y16410
blaDIM-1	GU323109
blaFOX-1	X77455
blaGES-1	AF156486
blaGIM-1	AJ620678
blaIMP-1	S71932
blaIND-1	AF099139
blaKHM-1	AB364006
blaKPC-2	AY034847
blaLAP-1	FJ167861
blaLAT-1	X78117
blaMIR-1	M37839
blaMOX-1	D13304
blaNDM-1	FN396876
blaOXA-1	J02967
blaOXA-2	X07260
blaOXA-5	X58272
blaOXA-9	M55547
blaOXA-23	AJ132105
blaOXA-24	AJ239129
blaOXA-48	AY236073
blaOXA-51	AJ309734
blaOXA-55	AY343493
blaPER-1	Z21957
blaPSE-4	AF313471
blaSCO-1	AM939419
blaSHV-12­	AJ920369
blaSIM-1	EF125010
blaSME-1	Z28968
blaSPM-1	GU831555
blaTEM-1	FJ167861
blaVEB-1	AF010416
blaVIM-1	Y18050
catB3	EF125010
cmlA4	AF156486
dhfr15	AF156486
dfr16	AF174129
npmA	AB261016
qepA	FJ167861
qnrA1	DQ356006
qnrB1	DQ351241
qnrC	EU917444
qnrD	FJ606823
qnrS1	FJ167861
rmtA	AB083212
rmtB	FJ167861
rmtC	EU144360
rmtD	DQ914960
smr2	DQ089809
